# Supplementary material for: Revealing the Selenium-Mediated Regulatory Mechanisms of P. stratiotes in Response to Nanoplastics Stress from Multiple Perspectives of Transcriptomics, Metabolomics, and Plant Physiology
Source: Toxics. 2026 Mar 11;14(3):244. doi: 10.3390/toxics14030244 (PMC13029896; doi:10.3390/toxics14030244)
Supplement: Supplementary file 1 [file toxics-14-00244-s001.zip]

Archive with 1 entries (1 files):
- toxics-4145649-supplementary.pdf
